# Supplementary material for: Functional Characterization and Inhibition Analysis of a Glutathione Transferase from Cryptosporidium parvum: A Potential Target for Antiparasitic Drug Development
Source: Pharmaceuticals (Basel). 2026 Jul 17;19(7):1106. doi: 10.3390/ph19071106 (PMC13414986; doi:10.3390/ph19071106)
Supplement: Supplementary file 1 [file pharmaceuticals-19-01106-s001.zip]

Archive with 1 entries (1 files):
- pharmaceuticals-4405906-supplementary.pdf
